# Supplementary material for: Brassinosteroids Enhance Low-Temperature Resistance by Promoting the Formation of Sugars in Maize Mesocotyls
Source: Plants (Basel). 2025 Aug 22;14(17):2612. doi: 10.3390/plants14172612 (PMC12430796; doi:10.3390/plants14172612)
Supplement: Supplementary file 1 [file plants-14-02612-s001.zip]

Archive with 1 entries (1 files):
- plants-3789682-supplementary.pdf
